# Supplementary material for: Machine Learning-Based Mortality Prediction Model for Critically Ill Cancer Patients Admitted to the Intensive Care Unit (CanICU)
Source: Cancers (Basel). 2023 Jan 17;15(3):569. doi: 10.3390/cancers15030569 (PMC9913129; doi:10.3390/cancers15030569)
Supplement: Supplementary file 1 [file cancers-15-00569-s001.zip]

Archive with 1 entries (1 files):
- cancers-2054096-supplementary.pdf
